# Supplementary material for: The Effect of Plasma Rich in Growth Factors on Microglial Migration, Macroglial Gliosis and Proliferation, and Neuronal Survival
Source: Front Pharmacol. 2021 Feb 26;12:606232. doi: 10.3389/fphar.2021.606232 (PMC7953148; doi:10.3389/fphar.2021.606232)
Supplement: Supplementary file 1 [file table1.xlsx]

## Sheet: Figure 3 and 4
Specific p-values to Result section
Microglial migration and Suppression of microglial migration
			Day 1	Day 3
Control vs	Dex		-	-
Control vs	Cyt		0.69	0.065
Control vs	Cyt + anti-cyt		0.673	0.537
Control vs	Autologo pig		0.825	0.465
Control vs	Heterologo pig		0.03	0.045
Control vs	human		0.302	0.002
Control vs	human inactive		0.065	0.052
Control vs	human + dex		0.423	0.4
Control vs	human + anti-cyt		0.012	0.282
Human vs	Control			0.002
Human vs	Dex			0.002
Human vs	Cyt			0.026
Human vs	Cyt + anti-cyt			0.003
Human vs	Autologo pig			0.005
Human vs	Heterologo pig			0.695
Human vs	human inactive			0.174
Human vs	human + dex			0.177
Human vs	human + anti-cyt			0.027

## Sheet: Table 2
Specific p-values to Result section
Quantification of the cytokines in PRGF
	Pig vs Inactive pig	Human vs Inactive human	Pig vs Human	Between individuals pig	Between individuals human
IL-1α	0.065	0.952	0.860	0.121	0.050
IL-1ß	0.139	0.997	0.911	0.009	0.122
IL-2	0.278	0.404	0.660	0.116	0.737
IL-4	0.155	0.576	0.882	0.190	0.059
IL-6	0.112	0.881	0.649	0.490	0.091
IL-8*	0.917	0.957	0.005	0.097	0.018
IL-10	0.472	0.324	0.298	0.007	0.061
IL-12	0.692	0.771	0.168	0.097	0.015
IL-13	0.636	0.835	0.052	0.689	0.027
IL-15	0.086	0.929	0.066	0.049	0.015
IL-17	0.533	0.439	0.209	0.023	0.015
IL-23	0.306	0.831	0.052	0.002	0.015
TNFα	0.911	0.200	0.281	0.176	0.036
TNFß	0.662	0.877	0.192	0.177	0.401

## Sheet: Figure 7
Specific p-values to Result section
RGC survival
Control vs	3 days explant	0.045
Control vs	3 days explant + human PRGF	0.045
3 days explant vs	3 days explant + human PRGF	0.422
